# Supplementary material for: Heavy Metal Removal from Aqueous Solutions Using a Customized Bipolar Membrane Electrodialysis Process
Source: Molecules. 2024 Apr 12;29(8):1754. doi: 10.3390/molecules29081754 (PMC11052098; doi:10.3390/molecules29081754)
Supplement: Supplementary file 1 [file molecules-29-01754-s001.zip]

Archive with 1 entries (1 files):
- molecules-2866554-supplementary.pdf
